# Supplementary material for: EasyClone‐MarkerFree: A vector toolkit for marker‐less integration of genes into Saccharomyces cerevisiae via CRISPR‐Cas9
Source: Biotechnol J. 2016 Jun 23;11(8):1110–7. doi: 10.1002/biot.201600147 (PMC5094547; doi:10.1002/biot.201600147)
Supplement: Supplementary file 1 — Supporting Information [file BIOT-11-1110-s001.zip]

Archive with 2 entries (2 files):
- biot201600147-sup-0001-suppinfo.pdf
- EasyClone-MarkerFree manual.pdf
